# Supplementary material for: Construction of a Novel Prognostic Signature in Lung Adenocarcinoma Based on Necroptosis-Related lncRNAs
Source: Front Genet. 2022 Jul 22;13:833362. doi: 10.3389/fgene.2022.833362 (PMC9354127; doi:10.3389/fgene.2022.833362)
Supplement: Supplementary file 1 [file Table2.XLSX]

## Sheet: primers
Gene id	Primer F	Primer R
LINC00941	CAAGCAACCGTCCAACTACC	AATGCTGGCCTGAAAAGGTC
AP001453.2	TCCTGGGTTGGAGTTTGGAT	GGTCTTGGATCTGAGAGGCA
AC026368.1	CATGTTCACAGATACGGCCG	GGGAGCCAGTGACAAAAGAG
AC236972.3	ACGTGCCCCAGAACTCATAA	GCCCTTGAGCTAGAAATGTCA
GAPDH	CACATCGCTCAGACACCATG	TGACGGTGCCATGGAATTTG
